# Supplementary material for: Prediction of the Binding to the Nuclear Factor NF-Kappa-B by Constituents from Teucrium polium L. Essential Oil
Source: Curr Issues Mol Biol. 2025 Jan 14;47(1):48. doi: 10.3390/cimb47010048 (PMC11763555; doi:10.3390/cimb47010048)
Supplement: Supplementary file 1 [file cimb-47-00048-s001.zip]

Archive with 1 entries (1 files):
- cimb-3345630-supplementary.pdf
